# Supplementary material for: Immune Response and Risk of Decompensation following SARS-CoV-2 Infection in Outpatients with Advanced Chronic Liver Disease
Source: Int J Mol Sci. 2024 Jul 30;25(15):8302. doi: 10.3390/ijms25158302 (PMC11312207; doi:10.3390/ijms25158302)
Supplement: Supplementary file 1 [file ijms-25-08302-s001.zip]

Archive with 1 entries (1 files):
- ijms-3101037-supplementary.pdf
